# Supplementary material for: Disseminated Medulloblastoma in a Child with Germline BRCA2 6174delT Mutation and without Fanconi Anemia
Source: Front Oncol. 2015 Aug 27;5:191. doi: 10.3389/fonc.2015.00191 (PMC4550790; doi:10.3389/fonc.2015.00191)
Supplement: Table S1 — Genes and pathways differentially expressed between the diagnosis cell line CHLA-01-MED and the CHLA-01R-MED cell line from the pleural fluid recurrence. Differentially expressed genes and pathways were determined by combined RNA and aCGH analysis of the two cell lines, CHLA-01-MED and CHLA-01R-MED. [file Table_1.XLSX]

## Sheet: RNAseq_deSeq
id	Genename	Chromosome	Start	End	Strand	Locus	baseMean	baseMeanA	baseMeanB	foldChange	log2FoldChange	pval	padj
ENSG00000170370	EMX2	10	119301955	119309056	1	q26.11	1615	1.93738	3228.07	1666.2	10.7023	6.7004e-12	1.47882e-08
ENSG00000147862	NFIB	9	14081842	14398982	-1	p22.3	5835.3	12.593	11658	925.754	9.85448	3.92947e-17	2.45723e-13
ENSG00000256229	ZNF486	19	20278037	20311299	1	p12	359.216	0.968691	717.463	740.652	9.53265	1.26573e-06	0.000359775
ENSG00000138646	HERC5	4	89378268	89427314	1	q22.1	716.883	1.93738	1431.83	739.054	9.52954	2.39904e-08	1.25016e-05
ENSG00000152894	PTPRK	6	128289924	128841870	-1	q22.33	2841.21	7.74953	5674.67	732.26	9.51621	3.0217e-13	1.03067e-09
ENSG00000246228	CASC8	8	128302062	128494384	-1	q24.21	19291.7	55.2154	38528.3	697.782	9.44663	2.76505e-23	3.45816e-19
ENSG00000182240	BACE2	21	42539728	42654445	1	q22.2	1008.48	2.90607	2014.06	693.051	9.43682	2.58316e-09	1.93841e-06
ENSG00000164616	FBXL21	5	135266006	135287280	1	q31.1	332.376	0.968691	663.782	685.236	9.42046	1.99915e-06	0.000535772
ENSG00000123364	HOXC13	12	54332535	54340328	1	q13.13	303.471	0.968691	605.972	625.558	9.289	3.31772e-06	0.000813601
ENSG00000166501	PRKCB	16	23847322	24231932	1	p12.2	1549.32	5.81215	3092.83	532.133	9.05564	2.0469e-10	2.54649e-07
ENSG00000137693	YAP1	11	101981192	102104154	1	q22.1	499.58	1.93738	997.222	514.727	9.00766	3.77103e-07	0.000129806
ENSG00000188153	COL4A5	X	107683074	107940775	1	q22.3	471.707	1.93738	941.477	485.953	8.92467	5.59609e-07	0.000181005
ENSG00000187601	MAGEH1	X	55478538	55479998	1	p11.21	231.208	0.968691	461.447	476.362	8.89591	1.28372e-05	0.00261768
ENSG00000185972	CCIN	9	36169389	36171329	1	p13.3	214.175	0.968691	427.381	441.194	8.78527	1.8091e-05	0.00344555
ENSG00000228630	HOTAIR	12	54356092	54368740	-1	q13.13	205.4	0.968691	409.831	423.078	8.72478	2.16892e-05	0.00395137
ENSG00000155099	TMEM55A	8	92006024	92053292	-1	q21.3	203.852	0.968691	406.734	419.88	8.71383	2.24028e-05	0.00402178
ENSG00000130226	DPP6	7	153584182	154685995	1	q36.2	1718.01	8.71822	3427.31	393.12	8.61883	2.6075e-10	2.82335e-07
ENSG00000185532	PRKG1	10	52750945	54058110	1	q11.23	565.1	2.90607	1127.29	387.91	8.59958	3.30353e-07	0.000118046
ENSG00000113739	STC2	5	172741716	172756506	-1	q35.1	1116.78	5.81215	2227.75	383.292	8.5823	6.02344e-09	4.18517e-06
ENSG00000165118	C9orf64	9	86553226	86571901	-1	q21.32	363.313	1.93738	724.689	374.056	8.54711	2.9402e-06	0.000725765
ENSG00000142233	NTN5	19	49164664	49176338	-1	q13.33	1559.03	8.71822	3109.35	356.65	8.47836	7.58603e-10	6.46881e-07
ENSG00000154783	FGD5	3	14860469	14975895	1	p25.1	169.269	0.968691	337.569	348.479	8.44493	4.76944e-05	0.00745623
ENSG00000234456	MAGI2-AS3	7	79082198	79100524	1	q21.11	992.386	5.81215	1978.96	340.487	8.41146	1.81362e-08	9.72102e-06
ENSG00000164066	INTU	4	128544426	128647892	1	q28.1	813.826	4.84346	1622.81	335.052	8.38824	6.21658e-08	2.91558e-05
ENSG00000106031	HOXA13	7	27233122	27239725	-1	p15.2	632.169	3.87476	1260.46	325.301	8.34563	2.67987e-07	9.76201e-05
ENSG00000138738	PRDM5	4	121606074	121844025	-1	q27	312.213	1.93738	622.49	321.304	8.3278	6.90818e-06	0.00154283
ENSG00000079482	OPHN1	X	67262186	67653755	-1	q12	307.052	1.93738	612.166	315.976	8.30367	7.55026e-06	0.00166639
ENSG00000170017	ALCAM	3	105085753	105295744	1	q13.11	150.687	0.968691	300.405	310.115	8.27666	7.38825e-05	0.010229
ENSG00000104833	TUBB4A	19	6494330	6502859	-1	p13.3	148.106	0.968691	295.244	304.786	8.25165	7.86825e-05	0.0108138
ENSG00000116729	WLS	1	68564142	68698803	-1	p31.3	3036.42	20.3425	6052.5	297.53	8.21689	9.76003e-12	2.03442e-08
ENSG00000153898	MCOLN2	1	85391268	85462796	-1	p22.3	577.972	3.87476	1152.07	297.327	8.2159	5.18262e-07	0.000169089
ENSG00000204525	HLA-C	6	31236526	31239907	-1	p21.33	547.519	3.87476	1091.16	281.608	8.13754	7.61138e-07	0.000230753
ENSG00000166265	CYYR1	21	27838528	27945603	-1	q21.3	806.568	5.81215	1607.32	276.546	8.11137	1.08944e-07	4.753e-05
ENSG00000046889	PREX2	8	68864353	69149265	1	q13.2	903.058	6.78084	1799.34	265.356	8.05178	6.52174e-08	3.02094e-05
ENSG00000138829	FBN2	5	127593601	127994878	-1	q23.3	1977.42	15.4991	3939.34	254.166	7.98963	5.19172e-10	5.12614e-07
ENSG00000126947	ARMCX1	X	100805514	100809683	1	q22.1	1197.17	9.68691	2384.66	246.174	7.94353	1.58154e-08	8.8566e-06
ENSG00000156103	MMP16	8	89044237	89340254	-1	q21.3	459.772	3.87476	915.669	236.316	7.88457	2.45642e-06	0.00063562
ENSG00000008118	CAMK1G	1	209757062	209787283	1	q32.2	108.362	0.968691	215.755	222.728	7.79914	0.000226715	0.0247277
ENSG00000182168	UNC5C	4	96083655	96470357	-1	q22.3	1225.5	11.6243	2439.37	209.851	7.71322	2.38636e-08	1.25016e-05
ENSG00000188641	DPYD	1	97543299	98386605	-1	p21.3	101.652	0.968691	202.335	208.875	7.70649	0.000276933	0.0291051
ENSG00000112333	NR2E1	6	108487262	108510013	1	q21	198.658	1.93738	395.379	204.079	7.67298	5.74416e-05	0.00855242
ENSG00000152377	SPOCK1	5	136310987	136934068	-1	q31.2	490.193	4.84346	975.543	201.415	7.65403	2.66314e-06	0.000670612
ENSG00000145777	TSLP	5	110405760	110413722	1	q22.1	97.0064	0.968691	193.044	199.283	7.63868	0.000319621	0.0323239
ENSG00000214285	NPS	10	129347613	129350935	1	q26.2	190.4	1.93738	378.862	195.553	7.61142	6.82432e-05	0.00962588
ENSG00000163064	EN1	2	119599747	119605254	-1	q14.2	89.2639	0.968691	177.559	183.298	7.51805	0.000409971	0.0394227
ENSG00000248485	PCP4L1	1	161228517	161255240	1	q23.3	88.2316	0.968691	175.495	181.167	7.50117	0.00042425	0.0402897
ENSG00000189067	LITAF	16	11641853	11730237	-1	p13.13	500.485	5.81215	995.157	171.22	7.41971	3.58377e-06	0.000867502
ENSG00000106278	PTPRZ1	7	121513143	121702090	1	q31.32	818.312	9.68691	1626.94	167.952	7.39191	4.2766e-07	0.000144557
ENSG00000232871	SEC1P	19	49141328	49184461	1	q13.33	156.333	1.93738	310.729	160.386	7.3254	0.000144855	0.017364
ENSG00000145358	DDIT4L	4	101107027	101111939	-1	q24	305.44	3.87476	607.005	156.656	7.29146	2.58742e-05	0.00446626
ENSG00000231711	LINC00899	22	46435787	46440733	-1	q13.31	305.44	3.87476	607.005	156.656	7.29146	2.58742e-05	0.00446626
ENSG00000031081	ARHGAP31	3	119013220	119139561	1	q13.33	150.139	1.93738	298.341	153.992	7.26671	0.000167551	0.0193431
ENSG00000158270	COLEC12	18	319361	500722	-1	p11.32	1107.17	15.4991	2198.84	141.87	7.14842	1.66334e-07	6.85806e-05
ENSG00000133121	STARD13	13	33677272	33924767	-1	q13.1	265.179	3.87476	526.484	135.875	7.08614	5.13389e-05	0.00783023
ENSG00000261128							391.575	5.81215	777.338	133.744	7.06333	1.59802e-05	0.00317237
ENSG00000185904	LINC00839	10	42970991	42990784	1	q11.21	252.791	3.87476	501.708	129.481	7.0166	6.39016e-05	0.00929298
ENSG00000055732	MCOLN3	1	85483765	85514182	-1	p22.3	313.666	4.84346	622.49	128.522	7.00587	3.55069e-05	0.00584306
ENSG00000146373	RNF217	6	125283691	125413779	1	q22.31	560.78	8.71822	1112.84	127.646	6.996	4.84208e-06	0.00112145
ENSG00000115963	RND3	2	151324709	151395525	-1	q23.3	759.891	12.593	1507.19	119.685	6.9031	1.69816e-06	0.000469794
ENSG00000178568	ERBB4	2	212240446	213403565	-1	q34	115.556	1.93738	229.175	118.291	6.8862	0.000404351	0.0393843
ENSG00000087077	TRIP6	7	100464760	100471076	1	q22.1	684.563	11.6243	1357.5	116.781	6.86767	2.82451e-06	0.000701825
ENSG00000172985	SH3RF3	2	109745804	110262207	1	q12.3	392.059	6.78084	777.338	114.637	6.84093	2.27355e-05	0.00406208
ENSG00000183166	CALN1	7	71244476	71912136	-1	q11.22	374.51	6.78084	742.239	109.461	6.77428	2.93432e-05	0.0049817
ENSG00000177551	NHLH2	1	116378998	116386538	-1	p13.1	207.885	3.87476	411.896	106.302	6.73203	0.000147232	0.0174033
ENSG00000133138	TBC1D8B	X	106045910	106119375	1	q22.3	232.629	4.84346	460.415	95.0592	6.57075	0.00014136	0.0170541
ENSG00000152818	UTRN	6	144606837	145174170	1	q24.2	5042.45	107.525	9977.38	92.7915	6.53592	1.76346e-10	2.45055e-07
ENSG00000064225	ST3GAL6	3	98451080	98540045	1	q12.1	221.79	4.84346	438.736	90.5833	6.50117	0.000172487	0.0197911
ENSG00000145431	PDGFC	4	157681606	157892546	-1	q32.1	259.438	5.81215	513.063	88.2744	6.46392	0.000127833	0.0155724
ENSG00000011201	KAL1	X	8496915	8700227	-1	p22.31	595.72	13.5617	1177.88	86.8534	6.44051	1.14531e-05	0.00241417
ENSG00000124215	CDH26	20	58533471	58609066	1	q13.33	2706.74	62.9649	5350.52	84.9762	6.40899	1.26344e-08	7.4069e-06
ENSG00000162490	DRAXIN	1	11751786	11785914	1	p36.22	1532.34	35.8416	3028.83	84.5061	6.40098	2.49255e-07	9.4063e-05
ENSG00000112238	PRDM13	6	100054606	100063454	1	q16.2	158.334	3.87476	312.793	80.7257	6.33496	0.000410828	0.0394227
ENSG00000196411	EPHB4	7	100400187	100425121	-1	q22.1	315.636	7.74953	623.522	80.4593	6.33019	9.71045e-05	0.0129197
ENSG00000144468	RHBDD1	2	227700297	227863931	1	q36.3	512.65	12.593	1012.71	80.4183	6.32945	2.36425e-05	0.00418428
ENSG00000112164	GLP1R	6	39016574	39055519	1	p21.2	190.82	4.84346	376.797	77.7951	6.28161	0.00031258	0.0317832
ENSG00000241732		3	152557179	152559228	1	q25.2	152.656	3.87476	301.438	77.7951	6.28161	0.000466692	0.0432879
ENSG00000189056	RELN	7	103112231	103629963	-1	q22.1	21981.8	580.246	43383.3	74.7671	6.22433	1.29286e-14	6.06349e-11
ENSG00000182621	PLCB1	20	8112824	8949003	1	p12.3	166.561	4.84346	328.278	67.7777	6.08274	0.000514973	0.0464466
ENSG00000204592	HLA-E	6	30457244	30461982	1	p21.33	612.078	18.4051	1205.75	65.5117	6.03368	2.42241e-05	0.00424714
ENSG00000089127	OAS1	12	113344582	113369990	1	q24.13	366.608	11.6243	721.592	62.0762	5.95597	0.000123488	0.0151414
ENSG00000105854	PON2	7	95034175	95064510	-1	q21.3	179.433	5.81215	353.054	60.7441	5.92467	0.000559823	0.0497739
ENSG00000197956	S100A6	1	153507075	153508720	-1	q21.3	525.395	17.4364	1033.35	59.264	5.88908	5.20724e-05	0.00787804
ENSG00000128335	APOL2	22	36622256	36636000	-1	q12.3	459.39	15.4991	903.281	58.2797	5.86492	7.99232e-05	0.0109442
ENSG00000129675	ARHGEF6	X	135747706	135864247	-1	q26.3	286.667	9.68691	563.647	58.1865	5.86261	0.000256064	0.0273725
ENSG00000117114	LPHN2	1	81771845	82458120	1	p31.1	2850.09	98.8065	5601.37	56.6903	5.82503	7.98999e-08	3.56886e-05
ENSG00000026025	VIM	10	17270258	17279592	1	p13	6752.91	236.361	13269.5	56.1407	5.81098	7.9614e-10	6.63804e-07
ENSG00000074527	NTN4	12	96051583	96184930	-1	q22	293.345	10.6556	576.035	54.0594	5.75647	0.000289596	0.0298506
ENSG00000175697	GPR156	3	119883492	120003941	-1	q13.33	540.784	20.3425	1061.23	52.1679	5.70509	6.95026e-05	0.00976681
ENSG00000150893	FREM2	13	39261266	39460074	1	q13.3	561.399	21.3112	1101.49	51.6858	5.6917	6.4246e-05	0.00930699
ENSG00000113296	THBS4	5	79287134	79379110	1	q14.1	5732.74	227.642	11237.8	49.3662	5.62545	4.85307e-09	3.4356e-06
ENSG00000104447	TRPS1	8	116420724	116821899	-1	q23.3	1663.94	67.8084	3260.07	48.0777	5.5873	1.97217e-06	0.000532345
ENSG00000135697	BCMO1	16	81272053	81324747	1	q23.2	959.786	39.7163	1879.86	47.3321	5.56475	1.61627e-05	0.00318955
ENSG00000164946	FREM1	9	14734664	14910993	-1	p22.3	3071.02	129.805	6012.24	46.3176	5.53349	1.64697e-07	6.85806e-05
ENSG00000111962	UST	6	149068464	149398126	1	q25.1	434.003	18.4051	849.6	46.1611	5.5286	0.000175789	0.0200475
ENSG00000135424	ITGA7	12	56078352	56109827	-1	q13.2	473.683	20.3425	927.024	45.5708	5.51004	0.000146384	0.0173807
ENSG00000159674	SPON2	4	1160720	1202750	-1	p16.3	1366.4	59.0902	2673.71	45.248	5.49978	5.48426e-06	0.00125469
ENSG00000163328	GPR155	2	175296966	175351822	-1	q31.1	3502.28	153.053	6851.51	44.7656	5.48432	1.07662e-07	4.75233e-05
ENSG00000234745	HLA-B	6	31321649	31324965	-1	p21.33	682.895	30.9981	1334.79	43.0604	5.42829	6.46248e-05	0.00930709
ENSG00000205336	GPR56	16	57644564	57698944	1	q21	1201.84	56.1841	2347.5	41.7823	5.38482	1.19845e-05	0.00247065
ENSG00000106571	GLI3	7	42000548	42277469	-1	p14.1	1633.14	78.464	3187.81	40.6277	5.34439	4.43828e-06	0.00104516
ENSG00000260276		16	8941962	8954274	1	p13.2	596.728	30.0294	1163.43	38.7429	5.27586	0.000130467	0.0157907
ENSG00000159251	ACTC1	15	35080297	35088340	-1	q14	25453.7	1281.58	49625.7	38.7224	5.27509	2.98326e-12	7.46214e-09
ENSG00000165626	BEND7	10	13480484	13570974	-1	p13	737.806	40.685	1434.93	35.2691	5.14033	0.000100048	0.0131713
ENSG00000135116	HRK	12	117293949	117319246	-1	q24.22	455.943	26.1547	885.731	33.8651	5.08173	0.00037096	0.0365313
ENSG00000143416	SELENBP1	1	151336778	151345209	-1	q21.3	1027.48	68.7771	1986.19	28.8786	4.85193	8.04846e-05	0.010981
ENSG00000144229	THSD7B	2	137523115	138435287	1	q22.1	2194.69	157.897	4231.48	26.7991	4.74411	1.02759e-05	0.00220316
ENSG00000101825	MXRA5	X	3226606	3264682	-1	p22.33	1029.87	74.5892	1985.15	26.6145	4.73414	0.000108267	0.0139594
ENSG00000122694	GLIPR2	9	36136732	36163910	1	p13.3	768.203	58.1215	1478.28	25.4344	4.66871	0.000269113	0.0285229
ENSG00000170279	C7orf33	7	148287657	148312952	1	q36.1	634.223	51.3406	1217.11	23.7065	4.56721	0.000522964	0.0470543
ENSG00000157483	MYO1E	15	59427113	59665099	-1	q22.2	909.963	79.4327	1740.49	21.9116	4.45362	0.000300122	0.0306828
ENSG00000138411	HECW2	2	197059094	197458416	-1	q33.1	1400.4	123.992	2676.81	21.5885	4.43219	0.000105738	0.0137277
ENSG00000188452	CERKL	2	182401403	182545392	-1	q31.3	6395.56	587.027	12204.1	20.7897	4.3778	8.7805e-07	0.000261464
ENSG00000018408	WWTR1	3	149235022	149454501	-1	q25.1	1335.47	136.585	2534.35	18.555	4.21374	0.000219992	0.0240742
ENSG00000099204	ABLIM1	10	116190872	116444762	-1	q25.3	22646.4	2393.64	42899.1	17.9222	4.16367	1.14036e-08	6.84347e-06
ENSG00000154917	RAB6B	3	133543083	133614680	-1	q22.1	2016.06	221.83	3810.3	17.1766	4.10238	0.000105221	0.013708
ENSG00000120693	SMAD9	13	37418968	37494902	-1	q13.3	35019.2	3856.36	66182.1	17.1618	4.10113	1.85857e-09	1.44296e-06
ENSG00000163412	EIF4E3	3	71724567	71803924	-1	p13	1413.56	179.208	2647.9	14.7756	3.88514	0.000475804	0.0436483
ENSG00000087245	MMP2	16	55423612	55540603	1	q12.2	6219.53	823.387	11615.7	14.1072	3.81836	1.16475e-05	0.00242786
ENSG00000115232	ITGA4	2	182321929	182400914	1	q31.3	2937.58	389.414	5485.75	14.0872	3.81631	9.93674e-05	0.0131563
ENSG00000181234	TMEM132C	12	128751948	129192460	1	q24.32	2292.28	313.856	4270.71	13.6072	3.7663	0.000219312	0.0240742
ENSG00000166482	MFAP4	17	19286755	19290553	-1	p11.2	14983.8	2131.12	27836.5	13.0619	3.7073	1.0322e-06	0.000302563
ENSG00000164330	EBF1	5	158122928	158526769	-1	q33.3	4537.2	686.802	8387.61	12.2126	3.61029	6.76013e-05	0.00960361
ENSG00000171724	VAT1L	16	77822427	78014004	1	q23.1	40584.7	6332.33	74837.1	11.8182	3.56294	4.53054e-08	2.23666e-05
ENSG00000169604	ANTXR1	2	69240310	69476459	1	p13.3	2705.98	432.036	4979.92	11.5266	3.5269	0.00032267	0.0324573
ENSG00000108679	LGALS3BP	17	76967320	76976191	-1	q25.3	3302.54	529.874	6075.21	11.4654	3.51921	0.000208812	0.0232871
ENSG00000139684	ESD	13	47345391	47371367	-1	q14.2	6648.13	1147.9	12148.4	10.5831	3.40369	5.73283e-05	0.00855242
ENSG00000043355	ZIC2	13	100634026	100639018	1	q32.3	3670.74	634.493	6706.99	10.5706	3.40199	0.000247229	0.0266552
ENSG00000124942	AHNAK	11	62201016	62323707	-1	q12.3	5602.97	1098.5	10107.5	9.20118	3.20182	0.000199705	0.022434
ENSG00000113580	NR3C1	5	142657496	142815077	-1	q31.3	10205.1	2055.56	18354.7	8.92927	3.15854	5.61931e-05	0.00846732
ENSG00000187398	LUZP2	11	24518516	25104150	1	p14.3	10998.9	2576.72	19421.1	7.53713	2.91401	0.000145914	0.0173807
ENSG00000162992	NEUROD1	2	182537815	182545603	-1	q31.3	16639.5	4981.98	28296.9	5.67986	2.50586	0.00041358	0.0395855
ENSG00000163399	ATP1A1	1	116915290	116952883	1	p13.1	39200	66235.2	12164.9	0.183662	-2.44488	9.03984e-05	0.0122005
ENSG00000171444	MCC	5	112357796	112824527	-1	q22.2	27798.5	47237.2	8359.73	0.176973	-2.4984	0.000146254	0.0173807
ENSG00000242265	PEG10	7	94285637	94299007	1	q21.3	19896.8	33997.2	5796.48	0.170499	-2.55217	0.000227956	0.024791
ENSG00000198756	COLGALT2	1	183898796	184006863	-1	q25.3	5997.36	10589.7	1404.99	0.132675	-2.91404	0.000533783	0.0479128
ENSG00000149269	PAK1	11	77032752	77185680	-1	q14.1	4974.67	8866.43	1082.9	0.122135	-3.03345	0.000493539	0.0451648
ENSG00000089199	CHGB	20	5892076	5906007	1	p12.3	9019.89	16109.3	1930.44	0.119834	-3.06089	0.000119194	0.014957
ENSG00000049759	NEDD4L	18	55711599	56068772	1	q21.31	9774.25	17578.8	1969.67	0.112048	-3.15781	6.3009e-05	0.00919883
ENSG00000066629	EML1	14	100204030	100408397	1	q32.2	3856.39	6941.64	771.144	0.11109	-3.1702	0.000506127	0.0459803
ENSG00000183091	NEB	2	152341850	152591001	-1	q23.3	5856.04	10554.9	1157.23	0.10964	-3.18916	0.00018999	0.0214066
ENSG00000152061	RABGAP1L	1	174128548	174964445	1	q25.1	11615.8	20962.5	2269.04	0.108243	-3.20765	3.15421e-05	0.0053309
ENSG00000154429	CCSAP	1	229456758	229479041	-1	q42.13	4118.91	7466.67	771.144	0.103278	-3.27539	0.000301633	0.0307534
ENSG00000113140	SPARC	5	151040657	151066726	-1	q33.1	22638.3	41223.6	4052.89	0.0983148	-3.34645	1.90479e-06	0.000521663
ENSG00000138083	SIX3	2	45168902	45173216	1	p21	6407.56	11678.5	1136.59	0.0973226	-3.36108	7.55721e-05	0.0104245
ENSG00000116675	DNAJC6	1	65713902	65881552	1	p31.3	3146.77	5744.34	549.195	0.0956063	-3.38675	0.000368589	0.036418
ENSG00000109654	TRIM2	4	154073494	154260472	1	q31.3	7821.52	14281.4	1361.63	0.0953429	-3.39073	3.93466e-05	0.0063819
ENSG00000076554	TPD52	8	80870571	81143467	-1	q21.13	4939.01	9056.29	821.727	0.0907355	-3.46219	9.69671e-05	0.0129197
ENSG00000163638	ADAMTS9	3	64501333	64673676	-1	p14.1	3859.13	7078.23	640.039	0.0904236	-3.46716	0.000174122	0.0199179
ENSG00000129221	AIPL1	17	6297013	6338519	-1	p13.2	4199.38	7719.5	679.267	0.0879937	-3.50646	0.000122631	0.0151352
ENSG00000129244	ATP1B2	17	7549945	7561086	1	p13.1	7311.31	13471.6	1151.04	0.0854419	-3.54891	2.34957e-05	0.004178
ENSG00000103187	COTL1	16	84599200	84651683	-1	q24.1	2596.59	4799.86	393.314	0.0819428	-3.60924	0.000271302	0.028674
ENSG00000159173	TNNI1	1	201373625	201398994	-1	q32.1	2003.54	3714.93	292.147	0.0786413	-3.66857	0.000407961	0.0394052
ENSG00000137285	TUBB2B	6	3224495	3231964	-1	p25.2	8236	15271.4	1200.59	0.0786168	-3.66902	9.5259e-06	0.00206596
ENSG00000143344	RGL1	1	183605220	183897665	1	q25.3	5245.06	9764.41	725.722	0.0743232	-3.75004	2.595e-05	0.00446626
ENSG00000041982	TNC	9	117782806	117880536	-1	q33.1	4297.17	8011.07	583.261	0.0728069	-3.77978	4.06744e-05	0.00652182
ENSG00000071909	MYO3B	2	171034655	171511681	1	q31.1	1822.55	3410.76	234.337	0.0687051	-3.86344	0.000282713	0.0295471
ENSG00000144668	ITGA9	3	37493606	37865005	1	p22.2	2912.4	5462.45	362.345	0.0663337	-3.91411	7.26004e-05	0.0101263
ENSG00000116574	RHOU	1	228870824	228882416	1	q42.13	2404.61	4516.04	293.179	0.0649196	-3.9452	0.000109234	0.0140358
ENSG00000163492	CCDC141	2	179694484	179914813	-1	q31.2	1394.68	2624.18	165.171	0.062942	-3.98983	0.000368839	0.036418
ENSG00000230269		6	3182978	3195990	-1	p25.2	1744.19	3281.93	206.464	0.0629095	-3.99058	0.000215493	0.0237803
ENSG00000111664	GNB3	12	6949118	6956557	1	p13.31	2235.01	4210.9	259.113	0.0615338	-4.02248	0.000103208	0.0134926
ENSG00000198570	RD3	1	211649864	211666259	-1	q32.3	3857.06	7267.12	446.995	0.0615092	-4.02305	2.18479e-05	0.00395137
ENSG00000149295	DRD2	11	113280318	113346413	-1	q23.2	1556.8	2937.07	176.527	0.060103	-4.05642	0.000235309	0.0255168
ENSG00000114115	RBP1	3	139236276	139258671	-1	q23	1945.94	3677.15	214.723	0.0583938	-4.09804	0.00011759	0.0148245
ENSG00000176788	BASP1	5	17065707	17276943	1	p15.1	2226.49	4218.65	234.337	0.0555478	-4.17013	6.47428e-05	0.00930709
ENSG00000187772	LIN28B	6	105404923	105531207	1	q16.3	1027.15	1949.01	105.297	0.0540259	-4.21021	0.000416722	0.0397847
ENSG00000107618	RBP3	10	48381487	48390991	-1	q11.22	18415.6	34997.8	1833.4	0.0523861	-4.25467	1.75822e-08	9.56063e-06
ENSG00000108387	4-Sep	17	56597611	56618179	-1	q22	6782.21	12891.3	673.073	0.0522113	-4.25949	1.20752e-06	0.000345849
ENSG00000170558	CDH2	18	25530930	25757410	-1	q12.1	8033.35	15281.1	785.596	0.0514097	-4.28182	5.6593e-07	0.000181485
ENSG00000101470	TNNC2	20	44451853	44462384	-1	q13.12	1887.61	3598.69	176.527	0.0490531	-4.34951	5.8729e-05	0.00870953
ENSG00000143153	ATP1B1	1	169074935	169101960	1	q24.2	2150.18	4106.28	194.076	0.0472633	-4.40314	3.36926e-05	0.00559357
ENSG00000048342	CC2D2A	4	15471489	15603180	1	p15.32	2908.79	5556.41	261.177	0.0470047	-4.41105	1.2634e-05	0.00259031
ENSG00000130528	HRC	19	49654455	49658681	-1	q13.33	876.177	1673.9	78.4564	0.0468705	-4.41518	0.000362304	0.035962
ENSG00000107099	DOCK8	9	214854	465259	1	p24.3	2598.6	4974.23	222.981	0.0448273	-4.47948	1.43609e-05	0.0028814
ENSG00000125851	PCSK2	20	17206752	17465223	1	p12.1	669.178	1281.58	56.7777	0.0443029	-4.49645	0.00054833	0.0489842
ENSG00000108309	RUNDC3A	17	42385781	42396039	1	q21.31	852.674	1635.15	70.1978	0.0429305	-4.54185	0.000284839	0.0295914
ENSG00000186297	GABRA5	15	27111510	27194354	1	q12	943.438	1810.48	76.3917	0.0421941	-4.56681	0.000209162	0.0232871
ENSG00000182263	FIGN	2	164449906	164592522	-1	q24.3	1106.98	2127.25	86.715	0.040764	-4.61656	0.000121649	0.0151135
ENSG00000154975	CA10	17	49707674	50237377	-1	q22	3918.6	7530.6	306.599	0.0407138	-4.61834	2.04298e-06	0.000539806
ENSG00000107736	CDH23	10	73156691	73575702	1	q22.1	1791.01	3443.7	138.331	0.0401693	-4.63776	2.8224e-05	0.00481347
ENSG00000108830	RND2	17	41177258	41184057	1	q21.31	710.736	1367.79	53.6807	0.0392462	-4.6713	0.000324015	0.0325054
ENSG00000139354	GAS2L3	12	100967461	101022064	1	q23.1	972.887	1872.48	73.2948	0.0391432	-4.6751	0.000147501	0.0174033
ENSG00000013588	GPRC5A	12	13043716	13070871	1	p13.1	1958.37	3770.15	146.59	0.0388817	-4.68477	1.83146e-05	0.00347053
ENSG00000106785	TRIM14	9	100831557	100881494	-1	q22.33	905.857	1744.61	67.1009	0.0384618	-4.70043	0.000166773	0.0193127
ENSG00000171246	NPTX1	17	78440948	78451643	-1	q25.3	3306.77	6373.02	240.531	0.037742	-4.72768	2.52384e-06	0.000648592
ENSG00000170624	SGCD	5	155297354	156194799	1	q33.2	559.207	1078.15	40.2605	0.0373421	-4.74305	0.00047559	0.0436483
ENSG00000159409	CELF3	1	151674880	151689290	-1	q21.3	1516.44	2924.48	108.394	0.0370643	-4.75383	3.34721e-05	0.00559357
ENSG00000236502	SIX3-AS1	2	45167293	45169012	-1	p21	873.731	1685.52	61.9393	0.0367478	-4.7662	0.000155959	0.0182862
ENSG00000139364	TMEM132B	12	125671382	126146917	1	q24.31	5605.92	10815.4	396.411	0.0366524	-4.76995	2.58338e-07	9.59688e-05
ENSG00000104722	NEFM	8	24770525	24776607	1	p21.2	5981.99	11544.9	419.122	0.0363038	-4.78374	1.83528e-07	7.40427e-05
ENSG00000134954	ETS1	11	128328656	128457453	-1	q24.3	575.675	1111.09	40.2605	0.0362352	-4.78646	0.00040729	0.0394052
ENSG00000206557	TRIM71	3	32859510	32939318	1	p22.3	485.848	938.662	33.0343	0.0351929	-4.82857	0.000539573	0.0483169
ENSG00000145920	CPLX2	5	175223313	175311023	1	q35.2	1064.36	2057.5	71.2301	0.0346198	-4.85226	7.33109e-05	0.0101875
ENSG00000110436	SLC1A2	11	35272753	35441610	-1	p13	18822.4	36394.7	1250.14	0.0343495	-4.86357	3.45143e-10	3.59715e-07
ENSG00000133169	BEX1	X	102317579	102319168	-1	q22.1	1240.02	2398.48	81.5534	0.0340021	-4.87823	4.36273e-05	0.006936
ENSG00000173826	KCNH6	17	61600695	61626338	1	q23.3	2002.45	3873.8	131.105	0.033844	-4.88496	8.95871e-06	0.00195425
ENSG00000160716	CHRNB2	1	154540257	154552502	1	q21.3	579.906	1123.68	36.1312	0.0321543	-4.95884	0.000278211	0.0291577
ENSG00000147127	RAB41	X	69501943	69504852	1	q13.1	1880.92	3645.18	116.652	0.0320017	-4.96571	8.62547e-06	0.00189256
ENSG00000119698	PPP4R4	14	94612465	94746072	1	q32.12	3126.49	6063.04	189.947	0.0313287	-4.99637	1.14464e-06	0.000332922
ENSG00000130477	UNC13A	19	17712137	17799401	-1	p13.11	2266.58	4396.89	136.266	0.0309915	-5.01198	3.76935e-06	0.000906576
ENSG00000072832	CRMP1	4	5749811	5894785	-1	p16.2	4632.12	8986.55	277.694	0.0309011	-5.0162	2.03355e-07	7.9478e-05
ENSG00000164076	CAMKV	3	49895421	49907655	-1	p21.31	2643.58	5129.22	157.945	0.0307932	-5.02124	2.02889e-06	0.000539806
ENSG00000188338	SLC38A3	3	50242679	50258411	1	p21.31	1472.21	2856.67	87.7473	0.0307166	-5.02484	1.67033e-05	0.00323793
ENSG00000101489	CELF4	18	34823010	35146000	-1	q12.2	775.32	1507.28	43.3575	0.0287653	-5.11953	9.2619e-05	0.0124554
ENSG00000165323	FAT3	11	92085262	92629618	1	q14.3	846.13	1645.81	46.4544	0.028226	-5.14683	6.78293e-05	0.00960361
ENSG00000196358	NTNG2	9	135037334	135119921	1	q34.13	752.492	1463.69	41.2928	0.0282114	-5.14758	9.42424e-05	0.0126285
ENSG00000162576	MXRA8	1	1288069	1297157	-1	p36.33	414.815	806.92	22.7111	0.0281454	-5.15096	0.00040518	0.0393843
ENSG00000068976	PYGM	11	64513861	64527769	-1	q13.1	1268.66	2469.19	68.1332	0.0275933	-5.17954	1.76941e-05	0.00338715
ENSG00000100604	CHGA	14	93389425	93401638	1	q32.12	685.009	1333.89	36.1312	0.0270872	-5.20625	0.000106606	0.0137927
ENSG00000156113	KCNMA1	10	78629359	79398353	-1	q22.3	821.301	1600.28	42.3252	0.0264486	-5.24066	5.90815e-05	0.00872732
ENSG00000104112	SCG3	15	51973550	52013223	1	q21.2	4907.37	9563.89	250.854	0.0262293	-5.25268	5.67998e-08	2.71256e-05
ENSG00000163531	NFASC	1	204797779	204991950	1	q32.1	1690.55	3296.46	84.6503	0.0256792	-5.28326	4.73746e-06	0.00110403
ENSG00000177511	ST8SIA3	18	55018044	55038962	1	q21.31	2604.85	5082.72	126.975	0.0249818	-5.32298	7.40996e-07	0.000227886
ENSG00000111012	CYP27B1	12	58156117	58162769	-1	q14.1	1115.13	2177.62	52.6484	0.0241771	-5.37022	1.628e-05	0.00318955
ENSG00000112041	TULP1	6	35465651	35480715	-1	p21.31	1006.45	1966.44	46.4544	0.0236236	-5.40363	2.10107e-05	0.00390257
ENSG00000167791	CABP2	11	67286383	67290899	-1	q13.2	309.426	605.432	13.4202	0.0221663	-5.49549	0.000408545	0.0394052
ENSG00000112619	PRPH2	6	42664340	42690312	-1	p21.1	505.356	989.034	21.6787	0.0219191	-5.51167	0.000125591	0.015349
ENSG00000115828	QPCT	2	37571717	37600465	1	p22.2	290.505	568.622	12.3879	0.0217858	-5.52047	0.00044432	0.0415733
ENSG00000008056	SYN1	X	47431303	47479252	-1	p11.23	276.911	542.467	11.3555	0.0209331	-5.57807	0.000444098	0.0415733
ENSG00000260124							1049.88	2058.47	41.2928	0.02006	-5.63954	9.91952e-06	0.00213897
ENSG00000135127	CCDC64	12	120427673	120532298	1	q24.23	319.081	625.774	12.3879	0.019796	-5.65864	0.000291457	0.0299602
ENSG00000198074	AKR1B10	7	134212344	134226160	1	q33	2749.94	5395.61	104.264	0.0193239	-5.69347	1.54689e-07	6.52127e-05
ENSG00000007171	NOS2	17	26083792	26127525	-1	q11.2	4632.81	9091.17	174.462	0.0191903	-5.70348	1.09261e-08	6.73696e-06
ENSG00000077264	PAK3	X	110187513	110470589	1	q23	281.239	552.154	10.3232	0.0186963	-5.74111	0.000331882	0.0332059
ENSG00000158445	KCNB1	20	47980414	48099184	-1	q13.13	1775.68	3486.32	65.0362	0.0186547	-5.74432	9.38505e-07	0.000277266
ENSG00000244564		3	64430907	64440508	1	p14.1	430.576	845.667	15.4848	0.0183108	-5.77116	0.000115962	0.0147487
ENSG00000265179		18	902767	906668	-1	p11.32	203.648	400.069	7.22625	0.0180625	-5.79086	0.000561795	0.0498311
ENSG00000168263	KCNV2	9	2717502	2730037	1	p24.2	758.828	1490.82	26.8403	0.0180038	-5.79555	2.06696e-05	0.00385833
ENSG00000147642	SYBU	8	110586207	110704020	-1	q23.2	293.347	576.371	10.3232	0.0179107	-5.80303	0.000275344	0.0290194
ENSG00000254427		11	45376922	45387672	1	p11.2	235.162	462.066	8.25857	0.0178731	-5.80606	0.000425233	0.0402897
ENSG00000134376	CRB1	1	197170592	197447585	1	q31.3	737.485	1449.16	25.808	0.0178089	-5.81126	2.19052e-05	0.00395137
ENSG00000135517	MIP	12	56843286	56862950	-1	q13.3	2909.19	5717.21	101.167	0.0176952	-5.8205	7.41949e-08	3.39487e-05
ENSG00000148602	LRIT1	10	85991349	86001217	-1	q23.1	208.491	409.756	7.22625	0.0176355	-5.82538	0.000513683	0.0464419
ENSG00000127585	FBXL16	16	742500	755829	-1	p13.3	238.553	468.846	8.25857	0.0176147	-5.82708	0.000401251	0.0392056
ENSG00000214978		17	9694544	9725388	-1	p13.1	212.85	418.475	7.22625	0.0172681	-5.85575	0.000474311	0.0436483
ENSG00000240747	KRBOX1	3	42850975	42984284	1	p22.1	215.756	424.287	7.22625	0.0170315	-5.87565	0.000449944	0.0419948
ENSG00000104332	SFRP1	8	41119481	41167016	-1	p11.21	1889.92	3716.87	62.9716	0.0169421	-5.88324	4.61098e-07	0.000153101
ENSG00000143502	SUSD4	1	223394161	223537544	-1	q41	498.901	981.284	16.5171	0.0168322	-5.89264	6.13725e-05	0.00899491
ENSG00000198959	TGM2	20	36756863	36794980	-1	q11.23	282.175	555.06	9.29089	0.0167385	-5.90068	0.00025607	0.0273725
ENSG00000166206	GABRB3	15	26788693	27184686	-1	q12	9906.17	19487.2	325.181	0.0166869	-5.90514	4.37204e-11	7.13213e-08
ENSG00000155511	GRIA1	5	152869175	153193429	1	q33.2	2235.09	4396.89	73.2948	0.0166697	-5.90663	1.96449e-07	7.84125e-05
ENSG00000128606	LRRC17	7	102553438	102585396	1	q22.1	759.733	1494.69	24.7757	0.0165758	-5.91478	1.5683e-05	0.00312993
ENSG00000196092	PAX5	9	36833272	37034103	-1	p13.2	2156.5	4243.84	69.1655	0.0162979	-5.93917	2.08813e-07	8.07698e-05
ENSG00000115112	TFCP2L1	2	121974163	122042783	-1	q14.2	1071.45	2108.84	34.0666	0.0161542	-5.95195	4.10302e-06	0.000974338
ENSG00000150627	WDR17	4	176986985	177103978	1	q34.2	293.315	577.34	9.29089	0.0160926	-5.95746	0.00021523	0.0237803
ENSG00000106537	TSPAN13	7	16793160	16824161	1	p21.1	1248.4	2457.57	39.2282	0.0159622	-5.9692	2.13308e-06	0.000555787
ENSG00000135525	MAP7	6	136663875	136871957	-1	q23.3	568.194	1118.84	17.5495	0.0156854	-5.99443	3.39696e-05	0.00561471
ENSG00000107593	PKD2L1	10	102047903	102090243	-1	q24.31	174.523	343.885	5.1616	0.0150097	-6.05796	0.000510078	0.0462273
ENSG00000186051	TAL2	9	108424738	108425367	1	q31.2	210.397	414.6	6.19393	0.0149395	-6.06472	0.000361338	0.0359612
ENSG00000151640	DPYSL4	10	134000404	134019280	1	q26.3	361.156	711.988	10.3232	0.0144991	-6.10789	0.000101591	0.0133276
ENSG00000198417	MT1F	16	56691606	56694610	1	q12.2	181.304	357.447	5.1616	0.0144402	-6.11377	0.000444061	0.0415733
ENSG00000177338	LINC00469	17	71746469	71824659	-1	q25.1	182.273	359.384	5.1616	0.0143624	-6.12156	0.000435448	0.0411537
ENSG00000171533	MAP6	11	75297963	75380165	-1	q13.5	1651.11	3255.77	46.4544	0.0142683	-6.13104	3.97356e-07	0.000135535
ENSG00000175868	CALCB	11	14926543	15103888	1	p15.2	456.635	900.883	12.3879	0.0137508	-6.18434	4.57499e-05	0.00724277
ENSG00000139910	NOVA1	14	26912299	27066960	-1	q12	344.656	680.021	9.29089	0.0136626	-6.19362	9.95839e-05	0.0131563
ENSG00000086717	PPEF1	X	18694029	18846039	1	p22.13	2959.38	5839.27	79.4887	0.0136128	-6.19889	1.68391e-08	9.29124e-06
ENSG00000163694	RBM47	4	40425272	40632892	-1	p14	1459.06	2879.92	38.1959	0.0132628	-6.23647	5.14361e-07	0.000169089
ENSG00000241158	ADAMTS9-AS1	3	64547014	64573878	1	p14.1	635.97	1255.42	16.5171	0.0131566	-6.24807	1.39206e-05	0.00280806
ENSG00000136425	CIB2	15	78396948	78423886	-1	q25.1	204.069	402.975	5.1616	0.0128087	-6.28673	0.000283855	0.029584
ENSG00000186469	GNG2	14	52292913	52446060	1	q22.1	898.677	1774.64	22.7111	0.0127975	-6.28799	3.54498e-06	0.000863686
ENSG00000078725	BRINP1	9	121915736	122131745	-1	q33.1	1136.16	2244.46	27.8727	0.0124184	-6.33137	1.20594e-06	0.000345849
ENSG00000112319	EYA4	6	133561736	133853258	1	q23.2	253.019	499.845	6.19393	0.0123917	-6.33448	0.000169294	0.0194844
ENSG00000081479	LRP2	2	169983619	170219195	-1	q31.1	2246.6	4439.51	53.6807	0.0120916	-6.36985	4.04884e-08	2.05287e-05
ENSG00000186868	MAPT	17	43971748	44105700	1	q21.31	1667.84	3296.46	39.2282	0.0119001	-6.39288	1.72427e-07	7.032e-05
ENSG00000076864	RAP1GAP	1	21922708	21995801	-1	p36.12	226.348	447.535	5.1616	0.0115334	-6.43804	0.000187312	0.0211686
ENSG00000269736		19	17563020	17563778	-1	p13.11	138.134	273.171	3.09696	0.0113371	-6.46281	0.000473569	0.0436483
ENSG00000111262	KCNA1	12	5019071	5040527	1	p13.32	739.136	1461.75	16.5171	0.0112995	-6.46759	5.03732e-06	0.00115951
ENSG00000092051	JPH4	14	24037244	24048009	-1	q11.2	2736.98	5413.05	60.9069	0.0112519	-6.47369	9.57296e-09	6.19271e-06
ENSG00000101017	CD40	20	44746911	44758502	1	q13.12	372.232	736.205	8.25857	0.0112178	-6.47807	5.02875e-05	0.00776009
ENSG00000069812	HES2	1	6472478	6484730	-1	p36.31	190.475	376.821	4.12928	0.0109582	-6.51184	0.000244275	0.0264127
ENSG00000071575	TRIB2	2	12857015	12882860	1	p24.3	582.565	1152.74	12.3879	0.0107464	-6.54	1.04613e-05	0.00223016
ENSG00000155816	FMN2	1	240177648	240638489	1	q43	536.036	1060.72	11.3555	0.0107055	-6.5455	1.38684e-05	0.00280806
ENSG00000085871	MGST2	4	140586922	140661899	1	q31.1	342.655	678.084	7.22625	0.0106569	-6.55207	5.67604e-05	0.00851861
ENSG00000148798	INA	10	105036920	105050108	1	q24.33	7429.34	14702.8	155.88	0.0106021	-6.55951	1.09558e-11	2.16348e-08
ENSG00000100867	DHRS2	14	24099324	24114848	1	q11.2	34365.2	68010.8	719.528	0.0105796	-6.56257	1.35405e-17	1.01608e-13
ENSG00000263574		17	71733993	71752696	1	q25.1	400.808	793.358	8.25857	0.0104096	-6.58594	3.357e-05	0.00559357
ENSG00000197903	HIST1H2BK	6	27106073	27114619	-1	p22.1	1068.17	2114.65	21.6787	0.0102517	-6.608	7.80923e-07	0.000234402
ENSG00000137449	CPEB2	4	15004298	15071777	1	p15.33	528.739	1047.15	10.3232	0.00985834	-6.66444	1.16221e-05	0.00242786
ENSG00000111913	FAM65B	6	24797601	25042238	-1	p22.3	530.676	1051.03	10.3232	0.009822	-6.66977	1.13586e-05	0.00240776
ENSG00000089558	KCNH4	17	40308909	40333296	-1	q21.2	159.929	316.762	3.09696	0.00977694	-6.6764	0.000285503	0.0295914
ENSG00000178171	AMER3	2	131513008	131525707	1	q21.1	165.742	328.386	3.09696	0.00943085	-6.7284	0.000251037	0.0269883
ENSG00000177707	PVRL3	3	110788918	110994410	1	q13.13	673.138	1333.89	12.3879	0.00928703	-6.75057	3.97847e-06	0.000950778
ENSG00000245532	NEAT1	11	65190245	65213011	1	q13.1	6004.83	11902.3	107.361	0.00902022	-6.79262	1.67985e-11	2.86491e-08
ENSG00000170091		5	173472607	173670504	1	q35.2	1386.48	2748.18	24.7757	0.00901532	-6.7934	1.37532e-07	5.86387e-05
ENSG00000236256	DIAPH2-AS1	X	96686285	96897588	-1	q21.33	4266.98	8458.61	75.3594	0.0089092	-6.81049	1.68613e-10	2.43321e-07
ENSG00000166736	HTR3A	11	113845603	113861035	1	q23.2	998.293	1979.04	17.5495	0.00886768	-6.81723	6.35878e-07	0.000200489
ENSG00000106341	PPP1R17	7	31726329	31748069	1	p14.3	1007.5	1997.44	17.5495	0.00878597	-6.83058	5.9018e-07	0.000187657
ENSG00000122870	BICC1	10	60272900	60591195	1	q21.1	306.75	608.338	5.1616	0.00848476	-6.88091	4.75006e-05	0.00745623
ENSG00000187902	SHISA7	19	55940107	55954230	-1	q13.42	312.078	618.994	5.1616	0.0083387	-6.90596	4.36041e-05	0.006936
ENSG00000144191	CNGA3	2	98962618	99015064	1	q11.2	377.496	748.798	6.19393	0.00827182	-6.91758	2.37575e-05	0.00418489
ENSG00000139053	PDE6H	12	15125956	15134799	1	p12.3	128.415	254.766	2.06464	0.00810408	-6.94714	0.000333559	0.0332849
ENSG00000166257	SCN3B	11	123499895	123525952	-1	q24.1	3159.01	6267.43	50.5837	0.00807089	-6.95306	6.98822e-10	6.41529e-07
ENSG00000156959	LHFPL4	3	9543481	9595486	-1	p25.3	130.837	259.609	2.06464	0.00795288	-6.97431	0.000313537	0.0317943
ENSG00000063015	SEZ6	17	27281919	27333458	-1	q11.2	2454.39	4870.58	38.1959	0.00784216	-6.99453	2.98062e-09	2.15063e-06
ENSG00000104725	NEFL	8	24808468	24814624	-1	p21.2	4257.01	8447.95	66.0685	0.00782066	-6.99849	7.89435e-11	1.23415e-07
ENSG00000187017	ESPN	1	6484848	6521430	1	p36.31	134.227	266.39	2.06464	0.00775045	-7.0115	0.000287819	0.0297492
ENSG00000227128	LBX1-AS1	10	102989351	103029905	1	q24.31	137.133	272.202	2.06464	0.00758496	-7.04264	0.000267717	0.0284554
ENSG00000041515	MYO16	13	109248500	109860355	1	q33.3	279.11	554.091	4.12928	0.00745235	-7.06809	4.80428e-05	0.00747953
ENSG00000151883	PARP8	5	49961733	50142356	1	q11.1	505.395	1003.56	7.22625	0.00720058	-7.11767	6.05554e-06	0.0013687
ENSG00000101180	HRH3	20	60790026	60795323	-1	q13.33	147.305	292.545	2.06464	0.00705753	-7.14662	0.000209133	0.0232871
ENSG00000117400	MPL	1	43803478	43818443	1	p34.2	152.632	303.2	2.06464	0.0068095	-7.19824	0.000184432	0.0209694
ENSG00000163071	SPATA18	4	52917497	52963458	1	q12	230.644	458.191	3.09696	0.00675911	-7.20895	6.78116e-05	0.00960361
ENSG00000126950	TMEM35	X	100333709	100351353	1	q22.1	232.581	462.066	3.09696	0.00670243	-7.2211	6.53966e-05	0.0093652
ENSG00000150594	ADRA2A	10	112836790	112840658	1	q25.2	159.413	316.762	2.06464	0.00651796	-7.26136	0.000157687	0.0184312
ENSG00000185008	ROBO2	3	75955846	77699115	1	p12.3	889.608	1767.86	11.3555	0.00642332	-7.28247	3.76626e-07	0.000129806
ENSG00000087258	GNAO1	16	56225302	56391356	1	q12.2	1673.57	3326.48	20.6464	0.00620668	-7.33196	1.07365e-08	6.73696e-06
ENSG00000117971	CHRNB4	15	78916461	79020096	-1	q25.1	840.658	1670.99	10.3232	0.00617789	-7.33867	4.39131e-07	0.000147109
ENSG00000254377	LINC00966	8	65285885	65296344	1	q12.3	431.227	857.292	5.1616	0.00602083	-7.37582	7.27546e-06	0.00161524
ENSG00000189221	MAOA	X	43515467	43606068	1	p11.3	2243.83	4460.82	26.8403	0.00601691	-7.37676	1.49679e-09	1.19489e-06
ENSG00000057657	PRDM1	6	106534195	106557814	1	q21	89.6357	178.239	1.03232	0.00579177	-7.43178	0.00046726	0.0432879
ENSG00000006116	CACNG3	16	24266874	24374122	1	p12.1	269.876	536.655	3.09696	0.00577087	-7.437	3.3296e-05	0.00559357
ENSG00000170571	EMB	5	49692026	49739082	-1	q11.1	901.201	1792.08	10.3232	0.00576047	-7.4396	2.50701e-07	9.4063e-05
ENSG00000169218	RSPO1	1	38076951	38100595	-1	p34.3	558.641	1111.09	6.19393	0.00557465	-7.4869	2.12999e-06	0.000555787
ENSG00000198930	CSAG1	X	151903228	151909518	1	q28	566.875	1127.56	6.19393	0.00549323	-7.50813	1.92798e-06	0.000524186
ENSG00000156395	SORCS3	10	106400859	107024993	1	q25.1	196.224	390.382	2.06464	0.00528877	-7.56285	7.10614e-05	0.0099486
ENSG00000147488	ST18	8	53023399	53373519	-1	q11.23	2236.92	4451.14	22.7111	0.00510231	-7.61463	7.1813e-10	6.41529e-07
ENSG00000197872	FAM49A	2	16730727	16847599	-1	p24.2	2360.95	4698.15	23.7434	0.00505377	-7.62842	4.74421e-10	4.81088e-07
ENSG00000154556	SORBS2	4	186506598	186877806	-1	q35.1	308.139	613.181	3.09696	0.00505065	-7.62932	1.72923e-05	0.00332721
ENSG00000183960	KCNH8	3	19189946	19577138	1	p24.3	310.077	617.056	3.09696	0.00501893	-7.6384	1.6742e-05	0.00323793
ENSG00000155307	SAMSN1	21	15857549	15955723	-1	q11.2	104.166	207.3	1.03232	0.00497984	-7.64968	0.000297079	0.0304547
ENSG00000198691	ABCA4	1	94458393	94586688	-1	p22.1	4525.64	9006.89	44.3898	0.00492843	-7.66466	3.23178e-12	7.57853e-09
ENSG00000147570	DNAJC5B	8	66933795	67012751	1	q13.1	211.723	421.381	2.06464	0.00489971	-7.67309	5.19177e-05	0.00787804
ENSG00000267466		17	75559450	75564777	-1	q25.3	661.323	1316.45	6.19393	0.00470502	-7.73158	6.44912e-07	0.000201643
ENSG00000120500	ARR3	X	69488155	69501690	1	q13.1	9452.77	18817.8	87.7473	0.004663	-7.74453	3.31276e-15	1.77564e-11
ENSG00000130287	NCAN	19	19322782	19363042	1	p13.11	2795.47	5565.13	25.808	0.00463745	-7.75245	9.42139e-11	1.41396e-07
ENSG00000198908	BHLHB9	X	101975616	102008468	1	q22.1	224.8	447.535	2.06464	0.00461336	-7.75997	4.01575e-05	0.00646656
ENSG00000135069	PSAT1	9	80912059	80945009	1	q21.2	5399.98	10752.5	47.4868	0.00441636	-7.82293	3.81324e-13	1.10056e-09
ENSG00000165443	PHYHIPL	10	60936350	61007534	1	q21.1	1292.58	2573.81	11.3555	0.00441195	-7.82437	1.38984e-08	8.02259e-06
ENSG00000071794	HLTF	3	148747914	148804341	-1	q24	3484.82	6939.7	29.9373	0.00431392	-7.85679	1.21957e-11	2.28792e-08
ENSG00000180875	GREM2	1	240652873	240775449	-1	q43	120.634	240.235	1.03232	0.00429712	-7.86241	0.000185967	0.02108
ENSG00000169181	GSG1L	16	27798850	28074830	-1	p12.1	371.104	739.111	3.09696	0.00419012	-7.89879	6.2478e-06	0.0014037
ENSG00000147256	ARHGAP36	X	130192216	130223857	1	q26.1	250.955	499.845	2.06464	0.00413057	-7.91944	2.44767e-05	0.00427148
ENSG00000134709	HOOK1	1	60280458	60342050	1	p32.1	761.582	1516.97	6.19393	0.00408309	-7.93612	2.19091e-07	8.38804e-05
ENSG00000109047	RCVRN	17	9799637	9808938	-1	p13.1	2284.75	4550.91	18.5818	0.00408309	-7.93612	2.27061e-10	2.66229e-07
ENSG00000156140	ADAMTS3	4	73146686	73434516	-1	q13.3	257.251	512.438	2.06464	0.00402906	-7.95534	2.17975e-05	0.00395137
ENSG00000132639	SNAP25	20	10199478	10288066	1	p12.2	3248.33	6470.86	25.808	0.00398835	-7.96999	1.4074e-11	2.51455e-08
ENSG00000152939	MARVELD2	5	68710939	68740157	1	q13.2	1318.71	2627.09	10.3232	0.00392952	-7.99143	8.18951e-09	5.42237e-06
ENSG00000163331	DAPL1	2	159651829	159719293	1	q24.1	134.68	268.327	1.03232	0.00384724	-8.02196	0.000128346	0.0155843
ENSG00000250366	LINC00617	14	96342729	96391908	1	q32.2	273.234	544.404	2.06464	0.00379248	-8.04264	1.63218e-05	0.00318955
ENSG00000255267		11	45392948	45410059	1	p11.2	138.07	275.108	1.03232	0.00375242	-8.05796	0.000117743	0.0148245
ENSG00000151615	POU4F2	4	147560045	147563626	1	q31.22	576.014	1147.9	4.12928	0.00359725	-8.11889	6.58029e-07	0.000204043
ENSG00000176840	MIR7-3HG	19	4769117	4772545	1	p13.3	1014.44	2021.66	7.22625	0.00357442	-8.12808	3.02103e-08	1.55273e-05
ENSG00000157064	NMNAT2	1	183217372	183387737	-1	q25.3	17739.1	35354.3	123.879	0.00350391	-8.15682	3.1891e-19	2.99138e-15
ENSG00000174343	CHRNA9	4	40337346	40357234	1	p14	623.48	1242.83	4.12928	0.00332248	-8.23352	3.70294e-07	0.000129806
ENSG00000184613	NELL2	12	44902058	45315631	-1	q12	5504.7	10974.3	35.0989	0.00319828	-8.28849	4.34587e-14	1.81174e-10
ENSG00000248905	FMN1	15	33057747	33486897	-1	q13.3	1982.81	3953.23	12.3879	0.0031336	-8.31796	2.10398e-10	2.54649e-07
ENSG00000021300	PLEKHB1	11	73357223	73373864	1	q13.4	1985.71	3959.04	12.3879	0.003129	-8.32008	2.06875e-10	2.54649e-07
ENSG00000196132	MYT1	20	62783144	62873604	1	q13.33	1167.01	2326.8	7.22625	0.00310566	-8.33088	8.23762e-09	5.42237e-06
ENSG00000176485	PLA2G16	11	63340667	63384355	-1	q12.3	845.826	1686.49	5.1616	0.00306056	-8.35199	5.71141e-08	2.71256e-05
ENSG00000236333	TRHDE-AS1	12	72647288	72668687	-1	q21.1	349.277	696.489	2.06464	0.00296436	-8.39806	4.45697e-06	0.00104516
ENSG00000054356	PTPRN	2	220154345	220174370	-1	q35	1479.9	2952.57	7.22625	0.00244744	-8.67451	7.46102e-10	6.46881e-07
ENSG00000100060	MFNG	22	37865101	37882439	-1	q13.1	1223.62	2442.07	5.1616	0.00211362	-8.88607	1.88446e-09	1.44296e-06
ENSG00000185737	NRG3	10	83635070	84746935	1	q23.1	755.19	1507.28	3.09696	0.00205467	-8.92688	4.3535e-08	2.17791e-05
ENSG00000114405	C3orf14	3	62304648	62321888	1	p14.2	1307.89	2610.62	5.1616	0.00197715	-8.98236	9.55731e-10	7.79544e-07
ENSG00000261115	TMEM178B	7	140774032	141180180	1	q34	3187.38	6362.36	12.3879	0.00194705	-9.00449	5.05013e-13	1.35343e-09
ENSG00000267506		17	75543022	75559325	1	q25.3	533.812	1065.56	2.06464	0.00193761	-9.0115	2.90731e-07	0.000104887
ENSG00000118473	SGIP1	1	66999066	67213982	1	p31.3	3348.18	6683.97	12.3879	0.00185337	-9.07564	2.53105e-13	9.49649e-10
ENSG00000269416		19	23582035	23598877	-1	p12	281.437	561.841	1.03232	0.00183739	-9.08813	5.88812e-06	0.00133892
ENSG00000213401	MAGEA12	X	151899293	151903184	-1	q28	853.997	1704.9	3.09696	0.00181651	-9.10461	1.52458e-08	8.66703e-06
ENSG00000165186	PTCHD1	X	23352133	23422489	1	p22.11	886.448	1769.8	3.09696	0.0017499	-9.15852	1.0953e-08	6.73696e-06
ENSG00000152954	NRSN1	6	24126350	24155128	1	p22.3	325.028	649.023	1.03232	0.00159058	-9.29623	2.72427e-06	0.000681432
ENSG00000104435	STMN2	8	80523049	80578410	1	q21.13	25400.9	50727.4	74.3271	0.00146522	-9.41466	4.79742e-25	1.23037e-20
ENSG00000151090	THRB	3	24158651	24536773	-1	p24.2	23292.6	46524.3	60.9069	0.00130914	-9.57716	6.55847e-25	1.23037e-20
ENSG00000137968	SLC44A5	1	75667816	76076801	-1	p31.1	1205.15	2407.2	3.09696	0.00128654	-9.60228	5.72926e-10	5.51184e-07
ENSG00000179774	ATOH7	10	69990386	69991871	-1	q21.3	1298.14	2593.19	3.09696	0.00119427	-9.70966	2.63372e-10	2.82335e-07
ENSG00000269391		3	16572278	16573309	1	p24.3	470.816	940.599	1.03232	0.00109751	-9.83154	2.66824e-07	9.76201e-05
ENSG00000196172	ZNF681	19	23921997	23941693	-1	p12	711.051	1421.07	1.03232	0.000726439	-10.4269	1.14909e-08	6.84347e-06
ENSG00000072657	TRHDE	12	72481046	73059422	1	q21.1	2261.99	4520.88	3.09696	0.000685035	-10.5115	3.42819e-13	1.07188e-09
ENSG00000134755	DSC2	18	28645940	28682378	-1	q12.1	1078.18	2155.34	1.03232	0.00047896	-11.0278	2.41091e-10	2.74113e-07
ENSG00000177570	SAMD12	8	119201698	119634234	-1	q24.12	1104.82	2208.62	1.03232	0.000467406	-11.063	1.87778e-10	2.51622e-07

## Sheet: GeneGo_pathways_deseq_updown
#	Maps	pValue	-LOG(pvalue)
1	Protein folding_Membrane trafficking and signal transduction of G-alpha (i) heterotrimeric G-protein	1.32867e-07	6.87658
2	Cytoskeleton remodeling_Neurofilaments	1.84535e-05	4.73392
3	Serotonin modulation of dopamine release in nicotine addiction	1.9872e-05	4.70176
4	Cytoskeleton remodeling_Reverse signaling by ephrin B	5.52726e-05	4.25749
5	Cell adhesion_Chemokines and adhesion	6.18711e-05	4.20851
6	ENaC regulation in normal and CF airways	7.69441e-05	4.11382
7	Neurophysiological process_GABA-B receptor signaling in presynaptic nerve terminals	8.76041e-05	4.05748
8	Neurophysiological process_Thyroliberin in cell hyperpolarization and excitability	0.000101097	3.99526
9	Cytoskeleton remodeling_ACM3 and ACM4 in keratinocyte migration	0.000151288	3.82019
10	WNT signaling in invasive-type melanoma cells	0.000171657	3.76534
11	Development_Oxytocin receptor signaling	0.000194056	3.71207
12	Role of alpha-V/ beta-6 integrin in colorectal cancer	0.000237211	3.62487
13	Transport_ACM3 in salivary glands	0.000245473	3.61
14	Development_ACM2 and ACM4 activation of ERK	0.000274767	3.56104
15	Chemotaxis_C5a-induced chemotaxis	0.000274767	3.56104
16	Neurophysiological process_ACM regulation of nerve impulse	0.000378717	3.42169
17	Neurophysiological process_Dopamine D2 receptor transactivation of PDGFR in CNS	0.000388023	3.41114
18	Transport_Alpha-2 adrenergic receptor regulation of ion channels	0.000419222	3.37756
19	Neurophysiological process_GABA-B receptor-mediated regulation of glutamate signaling in Purkinje cells	0.000450734	3.34608
20	Nicotine signaling in dopaminergic neurons, Pt. 1 - cell body	0.000462913	3.3345
21	Muscle contraction_Relaxin signaling pathway	0.000462913	3.3345
22	Nicotine signaling in cholinergic neurons	0.000560491	3.25143
23	G-protein signaling_Proinsulin C-peptide signaling	0.000672759	3.17214
24	Neurophysiological process_Synaptic vesicle fusion and recycling in nerve terminals	0.000672759	3.17214
25	Cell adhesion_ECM remodeling	0.000672759	3.17214
26	Immune response_CCL2 signaling	0.00080107	3.09633
27	Stem cells_Role of ion channels in glioblastoma cell invasion	0.000876245	3.05737
28	Nicotine signaling in glutamatergic neurons	0.000986687	3.00582
29	Development_Role of CDK5 in neuronal development	0.00110656	2.95602
30	Development_Regulation of cytoskeleton proteins in oligodendrocyte differentiation and myelination	0.00111142	2.95412
31	Development_TGF-beta-dependent induction of EMT via SMADs	0.0012363	2.90788
32	Muscle contraction_Oxytocin signaling in uterus and mammary gland	0.00150306	2.82302
33	Development_Gastrin in differentiation of the gastric mucosa	0.00168891	2.77239
34	Nicotine signaling in GABAergic neurons	0.00186231	2.72995
35	G-protein signaling_Regulation of p38 and JNK signaling mediated by G-proteins	0.00186231	2.72995
36	Immune response_Neurotensin-induced activation of IL-8 in colonocytes	0.00245592	2.60979
37	Neurophysiological process_HTR1A receptor signaling in neuronal cells	0.00245592	2.60979
38	LKB1 signaling pathway in lung cancer cells	0.00267963	2.57193
39	Effect of H. pylori infection on gastric epithelial cells motility	0.00267963	2.57193
40	Immune response_HTR2A-induced activation of cPLA2	0.00267963	2.57193
41	Nicotine signaling in dopaminergic neurons, Pt. 2 - axon terminal	0.00267963	2.57193
42	Development_S1P1 signaling pathway	0.00291693	2.53507
43	Development_S1P4 receptor signaling pathway	0.00313748	2.50342
44	Immune response_MIF-mediated glucocorticoid regulation	0.00313748	2.50342
45	Development_Activation of ERK by Alpha-1 adrenergic receptors	0.00316822	2.49919
46	G-protein signaling_Regulation of cAMP levels by ACM	0.00316822	2.49919
47	Development_G-Proteins mediated regulation MAPK-ERK signaling	0.00343388	2.46421
48	Nicotine signaling in chromaffin cells	0.00343388	2.46421
49	Immune response_MIF - the neuroendocrine-macrophage connector	0.00343388	2.46421
50	Apoptosis and survival_NO signaling in apoptosis	0.00357252	2.44702

## Sheet: GeneGo_pathways_deseq_UP_Primar
#	Maps	pValue	-LOG(pvalue)
1	Protein folding_Membrane trafficking and signal transduction of G-alpha (i) heterotrimeric G-protein	3.89243e-07	6.40978
2	Neurophysiological process_GABA-B receptor signaling in presynaptic nerve terminals	8.43982e-06	5.07367
3	Cytoskeleton remodeling_Neurofilaments	5.08642e-05	4.29359
4	Neurophysiological process_Synaptic vesicle fusion and recycling in nerve terminals	7.00471e-05	4.15461
5	Cytoskeleton remodeling_Reverse signaling by ephrin B	0.000121767	3.91447
6	Stem cells_Role of ion channels in glioblastoma cell invasion	0.000138279	3.85924
7	Nicotine signaling in glutamatergic neurons	0.000156352	3.8059
8	Nicotine signaling in GABAergic neurons	0.000302494	3.51928
9	Serotonin modulation of dopamine release in nicotine addiction	0.000403862	3.39377
10	Development_ACM2 and ACM4 activation of ERK	0.000442461	3.35412
11	Nicotine signaling in chromaffin cells	0.000574015	3.24108
12	Transport_Alpha-2 adrenergic receptor regulation of ion channels	0.000623438	3.20521
13	Nicotine signaling in dopaminergic neurons, Pt. 1 - cell body	0.000675807	3.17018
14	Muscle contraction_Relaxin signaling pathway	0.000675807	3.17018
15	Nicotine signaling in cholinergic neurons	0.000789772	3.1025
16	G-protein signaling_Proinsulin C-peptide signaling	0.00091669	3.03778
17	Development_Dopamine D2 receptor transactivation of EGFR	0.00101385	2.99403
18	Immune response_CCL2 signaling	0.00105734	2.97579
19	Neurophysiological process_Dopamine D2 receptor transactivation of PDGFR in CNS	0.00128674	2.89051
20	Neurophysiological process_GABA-B receptor signaling at postsynaptic sides of synapses	0.00128674	2.89051
21	Development_Regulation of cytoskeleton proteins in oligodendrocyte differentiation and myelination	0.00138296	2.85919
22	G-protein signaling_G-Protein alpha-i signaling cascades	0.00143887	2.84198
23	Neurophysiological process_GABA-B receptor-mediated regulation of glutamate signaling in Purkinje cells	0.00143887	2.84198
24	Cell adhesion_Chemokines and adhesion	0.00148274	2.82893
25	Development_Alpha-2 adrenergic receptor activation of ERK	0.00177285	2.75133
26	Immune response_Delta-type opioid receptor signaling in T-cells	0.00177593	2.75057
27	Development_Transactivation of PDGFR in non-neuronal cells by Dopamine D2 receptor	0.0021585	2.66585
28	Cannabinoid receptor signaling in nicotine addiction	0.00282207	2.54943
29	Development_S1P1 receptor signaling via beta-arrestin	0.00282207	2.54943
30	Development_Role of CDK5 in neuronal development	0.00282207	2.54943
31	Cytoskeleton remodeling_ACM3 and ACM4 in keratinocyte migration	0.00388388	2.41073
32	Immune response _CCR3 signaling in eosinophils	0.00391158	2.40765
33	G-protein signaling_Regulation of p38 and JNK signaling mediated by G-proteins	0.00418232	2.37858
34	Immune response_Neurotensin-induced activation of IL-8 in colonocytes	0.00515985	2.28736
35	Neurophysiological process_HTR1A receptor signaling in neuronal cells	0.00515985	2.28736
36	Neurophysiological process_Melatonin signaling	0.00551366	2.25856
37	Immune response_HTR2A-induced activation of cPLA2	0.00551366	2.25856
38	Nicotine signaling in dopaminergic neurons, Pt. 2 - axon terminal	0.00551366	2.25856
39	Chemotaxis_C5a-induced chemotaxis	0.00551366	2.25856
40	Development_S1P1 signaling pathway	0.00588171	2.2305
41	Development_EPO-induced MAPK pathway	0.00626416	2.20314
42	Stem cells_Excitotoxicity of Glutamate in glioblastoma	0.00626416	2.20314
43	Development_Activation of ERK by Alpha-1 adrenergic receptors	0.00626416	2.20314
44	G-protein signaling_Regulation of cAMP levels by ACM	0.00626416	2.20314
45	Neurophysiological process_ACM regulation of nerve impulse	0.00666114	2.17645
46	Development_G-Proteins mediated regulation MAPK-ERK signaling	0.00666114	2.17645
47	Immune response_MIF-induced cell adhesion, migration and angiogenesis	0.00666114	2.17645
48	Neurophysiological process_Dopamine D2 receptor signaling in CNS	0.0070728	2.15041
49	Immune response_Histamine signaling in dendritic cells	0.0083971	2.07587
50	Neurophysiological process_GABAergic neurotransmission	0.0083971	2.07587

## Sheet: GeneGo_pathways_deseq_UP_Relaps
#	Maps	pValue	-LOG(pvalue)
1	WNT signaling in invasive-type melanoma cells	5.10196e-05	4.29226
2	Cell adhesion_ECM remodeling	0.000159577	3.79703
3	ENaC regulation in normal and CF airways	0.000171928	3.76465
4	Role of alpha-V/ beta-6 integrin in colorectal cancer	0.000233207	3.63226
5	Muscle contraction_Oxytocin signaling in uterus and mammary gland	0.000316178	3.50007
6	Cell adhesion_Gap junctions	0.000520765	3.28336
7	SHH signaling in colorectal cancer	0.000574403	3.24078
8	Neurophysiological process_Thyroliberin in cell hyperpolarization and excitability	0.000823921	3.08411
9	Development_Gastrin in differentiation of the gastric mucosa	0.0010501	2.97877
10	Development_Oxytocin receptor signaling	0.00122068	2.9134
11	Pro-tumoral TNF-alpha signaling in melanoma	0.00131213	2.88202
12	Transport_ACM3 in salivary glands	0.00140778	2.85147
13	Effect of H. pylori infection on gastric epithelial cells motility	0.00150771	2.82168
14	Immune response_MIF - the neuroendocrine-macrophage connector	0.00183386	2.73663
15	Neuropeptide signaling in pancreatic cancer	0.00207393	2.68321
16	Immune response_Antiviral actions of Interferons	0.00261065	2.58325
17	Proliferative action of Gastrin in gastric cancer	0.00275698	2.55957
18	Immune response_Role of DAP12 receptors in NK cells	0.00290827	2.53636
19	Transcription_Transcription factor Tubby signaling pathways	0.0035862	2.44537
20	wtCFTR and deltaF508-CFTR traffic / Clathrin coated vesicles formation (normal and CF)	0.00495934	2.30458
21	Putative roles of SETDB1 and PLU-1 in melanoma	0.00653687	2.18463
22	Development_Glucocorticoid receptor signaling	0.00710699	2.14831
23	Cytoskeleton remodeling_Neurofilaments	0.00769885	2.11357
24	Inhibition of Ephrin receptors in colorectal cancer	0.0109759	1.95956
25	Role of metalloproteases and heparanase in progression of pancreatic cancer	0.0131881	1.87982
26	Cytoskeleton remodeling_Thyroliberin in cytoskeleton remodeling	0.0131881	1.87982
27	SHH signaling in melanoma	0.0131881	1.87982
28	Oxidative stress_Angiotensin II-induced production of ROS	0.0147615	1.83087
29	Development_TGF-beta-dependent induction of EMT via SMADs	0.0147615	1.83087
30	Cytoskeleton remodeling_Keratin filaments	0.0155772	1.80751
31	Beta-catenin-dependent transcription regulation in colorectal cancer	0.0155772	1.80751
32	HBV signaling via protein kinases leading to HCC	0.0155772	1.80751
33	Cell adhesion_Chemokines and adhesion	0.0159795	1.79644
34	Cytoskeleton remodeling_ACM3 and ACM4 in keratinocyte migration	0.0172652	1.76283
35	FGF2 signaling in melanoma	0.0181372	1.74143
36	Development_PACAP signaling in neural cells	0.0181372	1.74143
37	Development_Astrocyte differentiation from adult stem cells	0.0190276	1.72062
38	Transition of HCC cells to invasive and migratory phenotype	0.0190276	1.72062
39	Development_GH-RH signaling	0.0199361	1.70036
40	CFTR-dependent regulation of ion channels in CF	0.0199361	1.70036
41	Immune response_PIP3 signaling in B lymphocytes	0.0208625	1.68063
42	Stromal-epithelial interaction in Prostate Cancer	0.0208625	1.68063
43	Serotonin modulation of dopamine release in nicotine addiction	0.0208625	1.68063
44	LKB1 signaling pathway in lung cancer cells	0.0218066	1.66141
45	Chemotaxis_C5a-induced chemotaxis	0.0218066	1.66141
46	Development_VEGF signaling and activation	0.0218066	1.66141
47	Signal transduction_Calcium signaling	0.0237472	1.62439
48	Neurophysiological process_ACM regulation of nerve impulse	0.0247433	1.60654
49	Development_Hedgehog signaling	0.0247433	1.60654
50	Development_TGF-beta-dependent induction of EMT via RhoA, PI3K and ILK.	0.0247433	1.60654

## Sheet: GeneGo_top_600_no_change
#	Maps	pvalue	-LOG(pvalue)
1	Development_Regulation of telomere length and cellular immortalization	1.68745e-09	8.77277
2	Cytoskeleton remodeling_Cytoskeleton remodeling	3.19877e-09	8.49502
3	Cytoskeleton remodeling_TGF, WNT and cytoskeletal remodeling	8.09193e-08	7.09195
4	LRRK2 in neurons in Parkinson's disease	3.10956e-07	6.5073
5	Cell adhesion_Cadherin-mediated cell adhesion	8.05904e-07	6.09372
6	Translation_Insulin regulation of translation	2.24417e-06	5.64894
7	Effect of H. pylori infection on gastric epithelial cells motility	2.70745e-06	5.56744
8	Normal and pathological TGF-beta-mediated regulation of cell proliferation	4.61455e-06	5.33587
9	CFTR folding and maturation (normal and CF)	8.20479e-06	5.08593
10	Transport_RAN regulation pathway	2.7757e-05	4.55663
11	Transcription_Sin3 and NuRD in transcription regulation	3.39744e-05	4.46885
12	Mitogenic action of ESR1 (membrane) in breast cancer	5.28394e-05	4.27704
13	HGF signaling in colorectal cancer	5.64561e-05	4.24829
14	Cell cycle_ESR1 regulation of G1/S transition	5.75875e-05	4.23967
15	Development_VEGF signaling via VEGFR2 - generic cascades	6.69896e-05	4.17399
16	Chemotaxis_CXCR4 signaling pathway	6.87047e-05	4.16301
17	Development_TGF-beta receptor signaling	7.95292e-05	4.09947
18	HBV signaling via protein kinases leading to HCC	9.60549e-05	4.01748
19	E-cadherin signaling and its regulation in gastric cancer	9.60549e-05	4.01748
20	Translation_Regulation of EIF4F activity	0.000116315	3.93437
21	Development_Glucocorticoid receptor signaling	0.000124149	3.90606
22	Cell cycle_Regulation of G1/S transition (part 1)	0.000131427	3.88131
23	Transcription_Transcription regulation of aminoacid metabolism	0.000152534	3.81663
24	Cell adhesion_Endothelial cell contacts by junctional mechanisms	0.000185627	3.73136
25	Transcription_Epigenetic regulation of gene expression	0.000185731	3.73112
26	Effect of H. pylori infection on gastric epithelial cell proliferation	0.000207482	3.68302
27	Development_Prolactin receptor signaling	0.000207482	3.68302
28	Translation_Regulation of translation initiation	0.000223926	3.6499
29	IGF family signaling in colorectal cancer	0.000257151	3.58981
30	Cell adhesion_Chemokines and adhesion	0.000258588	3.58739
31	Regulation of CFTR activity (normal and CF)	0.000285345	3.54463
32	Development_Thrombopoietin-regulated cell processes	0.000342821	3.46493
33	Development_Hedgehog signaling	0.000387376	3.41187
34	Canonical Leptin pathways in breast cancer	0.000436333	3.36018
35	Regulation of lipid metabolism_Insulin signaling:generic cascades	0.000436333	3.36018
36	Immune response_ETV3 affect on CSF1-promoted macrophage differentiation	0.000439961	3.35659
37	Inhibition of TGF-beta signaling in lung cancer	0.000439961	3.35659
38	Ligand-independent activation of Androgen receptor in Prostate Cancer	0.000511059	3.29153
39	Development_Thromboxane A2 pathway signaling	0.00054864	3.26071
40	Deficient alpha-MSH signaling in melanoma	0.000593798	3.22636
41	Signal transduction_Activin A signaling regulation	0.000593798	3.22636
42	TGF-beta 1-induced transactivation of membrane receptors signaling in HCC	0.00061261	3.21282
43	Development_Epigenetic and transcriptional regulation of oligodendrocyte precursor cell differentiation and myelination	0.000684331	3.16473
44	wtCFTR and deltaF508-CFTR traffic / Clathrin coated vesicles formation (normal and CF)	0.000724843	3.13976
45	Cytoskeleton remodeling_Role of Activin A in cytoskeleton remodeling	0.000724843	3.13976
46	Stem cells_Putative pathways of telomerase regulation in glioblastoma stem cells	0.000724843	3.13976
47	IGF signaling in HCC	0.000757798	3.12045
48	G-protein signaling_RAC1 in cellular process	0.000784808	3.10524
49	Regulation of lipid metabolism_Stimulation of Arachidonic acid production by ACM receptors	0.00079192	3.10132
50	Cell cycle_Influence of Ras and Rho proteins on G1/S Transition	0.00083969	3.07588
